# Supplementary material for: Multi-Locus Sequence Typing of Enteroaggregative Escherichia coli Isolates from Nigerian Children Uncovers Multiple Lineages
Source: PLoS One. 2010 Nov 23;5(11):e14093. doi: 10.1371/journal.pone.0014093 (PMC2990770; doi:10.1371/journal.pone.0014093)
Supplement: Table S3 — BURST results for 150 EAEC isolates. (0.04 MB XLS) [file pone.0014093.s003.xls]

## Sheet: SUPPL Table 3
SUPPLEMENTAL TABLE 3:BURST RESULTS FOR 150 EAEC ISOLATES
ST10 complex: No. Isolates = 32 | No. STs = 15 | Predicted Founder = 10
									Average	ST Bootstrap
ST	DIARH	HEALTHY	REF	FREQ	SLV	DLV	TLV	SAT	Distance	Group	Subgrp
10	7	4	2	13	8	5	0	0	1.38	0.92	0.94
520	0	1	0	1	6	6	1	0	1.61	0.3	0.53
48	1	0	0	1	5	7	1	0	1.69	0.12	0.16
559	0	0	1	1	5	7	1	0	1.69	0.11	0.16
292	0	0	1	1	4	8	1	0	1.76	0	0
34	0	0	2	2	3	6	4	0	2.07	0.02	0
167	2	1	0	3	2	9	2	0	2	0	0
436	1	0	0	1	2	9	2	0	2	0	0
218	2	0	1	3	2	7	4	0	2.15	0	0
475	0	1	0	1	1	8	4	0	2.23	0	0
510	0	1	0	1	1	7	5	0	2.3	0	0
488	1	0	0	1	1	6	5	1	2.46	0	0
556	0	1	0	1	1	5	6	1	2.53	0	0
227	0	1	0	1	1	4	6	2	2.69	0	0
482	0	1	0	1	0	7	9	6	3	0	0
ST31 complex: No. Isolates = 16 | No. STs = 5 | Predicted Founder = 31
									Average	ST Bootstrap
ST	DIARH	HEALTHY	REF	FREQ	SLV	DLV	TLV	SAT	Distance	Group	Subgrp
31	0	2	4	6	3	0	0	0	1	0.18	0.12
130	2	2	0	4	3	0	0	0	1	0.17	0.13
449	0	2	1	3	3	0	0	0	1	0.24	0.13
474	0	2	0	2	3	0	0	0	1	0.38	0.12
512	1	0	0	1	0	4	0	1	1	0	0
ST40 complex: No. Isolates = 3 | No. STs = 3 | Predicted Founder = 40
									Average	ST Bootstrap
ST	DIARH	HEALTHY	REF	FREQ	SLV	DLV	TLV	SAT	Distance	Group	Subgrp
40	0	0	1	1	2	0	0	0	1	0.33	0
473	0	1	0	1	1	1	0	0	1.5	0	0
200	0	0	1	1	1	1	0	0	1.5	0	0
ST394 complex: No. Isolates = 12 | No. STs = 3 | Predicted Founder = 394
									Average	ST Bootstrap
ST	DIARH	HEALTHY	REF	FREQ	SLV	DLV	TLV	SAT	Distance	Group	Subgrp
394	7	2	1	10	2	0	0	0	1	0.35	0
471	0	1	0	1	1	1	0	0	1.5	0	0
432	1	0	0	1	1	1	0	0	1.5	0	0
ST23 complex: No. Isolates = 4 | No. STs = 4 | Predicted Founder = 23/ 461
									Average	ST Bootstrap
ST	DIARH	HEALTHY	REF	FREQ	SLV	DLV	TLV	SAT	Distance	Group	Subgrp
461	0	1	0	1	2	0	0	0	1	0.32	0
466	1	0	0	1	1	1	0	0	1.5	0	0
23	1	0	0	1	1	1	0	0	1.5	0	0
423	1	0	0	1	0	2	3	3	1	0	0
ST467 complex: No. Isolates = 3 | No. STs = 2 | Predicted Founder = 467
ST	DIARH	HEALTHY	REF	FREQ	SLV	DLV	TLV	SAT	Distance
480	2	0	0	2	1	0	0	0	1
467	0	1	0	1	1	0	0	0	1
ST226 complex: No. Isolates = 3 | No. STs = 2 | Predicted Founder = 226
ST	DIARH	HEALTHY	REF	FREQ	SLV	DLV	TLV	SAT	Distance
226	1	1	0	2	1	0	0	0	1
477	0	1	0	1	1	0	0	0	1
Group 8: No. Isolates = 2 | No. STs = 2 | Predicted Founder = None
ST	DIARH	HEALTHY	REF	FREQ	SLV	DLV	TLV	SAT	Distance
515	1	0	0	1	1	0	0	0	1
468	0	1	0	1	1	0	0	0	1
Group 9: No. Isolates = 2 | No. STs = 2 | Predicted Founder = None
ST	DIARH	HEALTHY	REF	FREQ	SLV	DLV	TLV	SAT	Distance
507	1	0	0	1	1	0	0	0	1
501	0	1	0	1	1	0	0	0	1
Group 10: No. Isolates = 2 | No. STs = 2 | Predicted Founder = None
ST	DIARH	HEALTHY	REF	FREQ	SLV	DLV	TLV	SAT	Distance
506	1	0	0	1	1	0	0	0	1
454	1	0	0	1	1	0	0	0	1
Group 11: No. Isolates = 2 | No. STs = 2 | Predicted Founder = None
ST	DIARH	HEALTHY	REF	FREQ	SLV	DLV	TLV	SAT	Distance
464	1	0	0	1	1	0	0	0	1
557	1	0	0	1	1	0	0	0	1
ST38 complex: No. Isolates = 4 | No. STs = 2 | Predicted Founder = 38
ST	DIARH	HEALTHY	REF	FREQ	SLV	DLV	TLV	SAT	Distance
38	3	0	0	3	1	0	0	0	1
426	1	0	0	1	1	0	0	0	1
Group 13: No. Isolates = 3 | No. STs = 2 | Predicted Founder = None
ST	DIARH	HEALTHY	REF	FREQ	SLV	DLV	TLV	SAT	Distance
456	0	2	0	2	1	0	0	0	1
450	0	1	0	1	1	0	0	0	1
Group 14: No. Isolates = 3 | No. STs = 3 | Predicted Founder = 12
ST	DIARH	HEALTHY	REF	FREQ	SLV	DLV	TLV	SAT	Distance
438	1	0	0	1	1	0	0	0	1
493	1	0	0	1	1	0	0	0	1
476	0	1	0	1	0	2	0	0	2
Group 15: No. Isolates = 2 | No. STs = 2 | Predicted Founder = None
ST	DIARH	HEALTHY	REF	FREQ	SLV	DLV	TLV	SAT	Distance
434	1	0	0	1	1	0	0	0	1
485	1	0	0	1	1	0	0	0	1
Group 16: No. Isolates = 4 | No. STs = 2 | Predicted Founder = None
ST	DIARH	HEALTHY	REF	FREQ	SLV	DLV	TLV	SAT	Distance
433	1	1	1	3	1	0	0	0	1
295	0	0	1	1	1	0	0	0	1
Singletons: size 47	DIARH	HEALTHY	REF	FREQ
484	2	1	0	3
483	0	1	0	1
481	2	0	0	2
518	0	0	1	1
513	0	1	0	1
511	1	0	0	1
52	1	0	0	1
414	0	0	1	1
479	1	0	0	1
478	1	0	0	1
470	0	1	0	1
508	1	0	0	1
46	1	0	0	1
502	0	1	0	1
500	0	1	0	1
469	0	1	0	1
465	0	0	1	1
460	1	0	0	1
362	0	2	0	2
558	0	0	1	1
459	0	2	0	2
455	1	1	0	2
453	1	0	0	1
451	0	0	1	1
159	1	0	0	1
155	1	0	0	1
448	0	0	1	1
444	0	1	0	1
349	0	2	0	2
144	1	0	0	1
437	1	0	0	1
435	2	0	0	2
499	0	2	0	2
497	1	0	0	1
496	0	1	0	1
495	0	0	1	1
491	0	1	0	1
490	1	0	0	1
425	1	0	0	1
424	1	0	0	1
489	2	0	0	2
422	1	0	0	1
486	1	0	0	1

## Sheet: BURST parameters
eBURST Report - Tue Oct 05 13:28:32 EDT 2010
No. isolates = 150 | No. STs = 96 | No. re-samplings for bootstrapping = 1000
No. loci per isolate = 7 | No. identical loci for group def = 6 | No. groups = 16
