# Supplementary material for: Multi-Locus Sequence Typing of Enteroaggregative Escherichia coli Isolates from Nigerian Children Uncovers Multiple Lineages
Source: PLoS One. 2010 Nov 23;5(11):e14093. doi: 10.1371/journal.pone.0014093 (PMC2990770; doi:10.1371/journal.pone.0014093)
Supplement: Table S4 — Allele profiles, virulence gene and antimicrobial resistance properties of EAEC isolates. (0.15 MB XLS) [file pone.0014093.s004.xls]

## Sheet: Sheet1
STRAIN	ST_COMPLEX	ANCESTRAL_GROUP	adk	fumC	gyrB	icd	mdh	purA	recA	ST	HOST_SPECIES	PATHORNONPATH	YEAR	CITY	COUNTRY	CONTINENT	SOURCE_LAB	PATHOGEN_TYPE	SEROTYPE	DISEASE	Tp	Su	TpSu	Ap	Kf	Tc	Tc(+) (type C)	Cm	Cm(+)	Sh	Gm	Na	Ofx	Cip	St	Km	Conjugative transfer	hra1	chuA	iucA	LDC	fwg6	hrs3	Hg	Source	Zone	Age	Sex	Macroscop
ST10 complex: No. Isolates = 32 | No. STs = 15 | Predicted Founder = 10
H191-1	ST10 Cplx	A	10	11	4	8	8	8	2	10	Human	pathogen	1995		Peru	South America	Okeke	EAEC		Diarrhoea	S	S	S	S	S	S	(-)	S	(-)	S	S	S	S	S	S		-	-	(-)	(-)	P	(-)	(-)
17-2	ST10 Cplx	A	10	11	4	8	8	8	2	10	Human	pathogen	1988		Mexico	North America	Okeke	EAEC	O3:H2	Diarrhoea	R	R	R	S	S	S	(-)	S	(-)	S	S	S	S	S	S		-	-	(-)	(+)	P	(-)	(-)
G63	ST10 Cplx	A	10	11	4	8	8	8	2	10	Human	pathogen	1995	Ipetu-Modu	Nigeria	Africa	Okeke	EAEC		Diarrhoea	S	S	S	S	R	R	(-)	S	(-)	S	S	S	S	S	R	R	-	-	(-)	(-)	P	(-)	(-)	(+)	2	4	12	M
G49	ST10 Cplx	A	10	11	4	8	8	8	2	10	Human	pathogen	1995	Ipetu-Modu	Nigeria	Africa	Okeke	EAEC		diarrhoea	R	R	R	R	R	R	(-)	S	(-)	R	S	S	S	S	R		-	-	(-)	(+)	P	(-)	(-)	(-)	2	2	8	M
G04a	ST10 Cplx	A	10	11	4	8	8	8	2	10	Human	pathogen	1995	Ipetu-Modu	Nigeria	Africa	Okeke	EAEC		diarrhoea	R	R	R	R	R	R	(-)	S	(-)	S	S	S	S	S	R	R	-	-	(-)	(+)	P	(-)	(-)	(-)	2	5	36	M
D25a	ST10 Cplx	A	10	11	4	8	8	8	2	10	Human	pathogen	1995	Ile-Ife	Nigeria	Africa	Okeke	EAEC		Diarrhoea	S	R	S	S	R	R	(-)	S	(-)	S	S	S	S	S	S		-	-	(-)	(+)	P	(-)	(-)	(-)	1	1	12	M
C17	ST10 Cplx	A	10	11	4	8	8	8	2	10	Human	pathogen	1995	Ile-Ife	Nigeria	Africa	Okeke	EAEC		Diarrhoea	S	S	S	S	R	R	(-)	R	(+)	S	S	S	S	S	S		-	-	(-)	(+)	P	(-)	(-)	(-)	1	1	7	M
C14a	ST10 Cplx	A	10	11	4	8	8	8	2	10	Human	pathogen	1995	Ile-Ife	Nigeria	Africa	Okeke	EAEC		Diarrhoea	R	R	R	R	R	R	(-)	R	(-)	S	S	S	S	S	R		TpSuAmKfTcCm	-	(-)	(+)	P	(-)	(+)	(+)	1	1	2	M
C10	ST10 Cplx	A	10	11	4	8	8	8	2	10	Human	pathogen	1995	Ile-Ife	Nigeria	Africa	Okeke	EAEC		Diarrhoea	R	R	R	R	R	R	(+)	R	(-)	S	S	S	S	S	R		TpAm	-	(-)	(+)	Y	(-)	(+)	(-)	1	1	5	F	mucus
G133	ST10 Cplx	A	10	11	4	8	8	8	2	10	Human	Unknown	1995	Ile-Ife	Nigeria	Africa	Okeke	EAEC		none	S	R	S	S	S	R	(-)	S	(-)	S	S	S	S	S	S		-	-	(-)	(-)	P	(-)	(-)	(-)	4	12	4	F
G129	ST10 Cplx	A	10	11	4	8	8	8	2	10	Human	Unknown	1995	Ipetu-Modu	Nigeria	Africa	Okeke	EAEC		None	S	R	S	S	S	R	(-)	S	(-)	S	S	S	S	S	S		-	-	(-)	(+)	P	(+)	(-)	(-)	4	17	2	M
G123	ST10 Cplx	A	10	11	4	8	8	8	2	10	Human	Unknown	1995	Ipetu-Modu	Nigeria	Africa	Okeke	EAEC		none	R	R	R	R	R	R	(-)	S	(-)	S	S	S	S	S	R		-	-	(-)	(+)	P	(-)	(-)	(-)	4	12	8	F
C55	ST10 Cplx	A	10	11	4	8	8	8	2	10	Human	Unknown	1995	Ile-Ife	Nigeria	Africa	Okeke	EAEC		None	R	R	R	R	R	S	(-)	S	(-)	S	S	S	S	S	S		TpSuAmKfTc	-	(-)	(-)	P	(-)	(-)	(+)	3	11	13	F
G155a	ST10 Cplx	A	56	11	4	8	8	8	2	520	Human	Unknown	1995		Nigeria	Africa	Okeke	EAEC		none	R	R	R	R	S	R	(-)	S	(-)	S	S	S	S	S	R		TpAm	-	(-)	(-)	P	(-)	(-)	(-)	4	12	9	F
G41	ST10 Cplx	A	6	11	4	8	8	8	2	48	Human	pathogen	1995	Ipetu-Modu	Nigeria	Africa	Okeke	EAEC		diarrhoea	S	S	S	S	S	R	(-)	S	(-)	S	S	S	S	S	S		-	-	(-)	(-)	Y	(-)	(-)	(-)	2	3	16	M
6-1	ST10 Cplx	A	111	11	4	8	8	8	2	559	Human	pathogen	None		Thailand	East Asia	Okeke	EAEC	OR:H2	Diarrhoea	R	R	R	R	R	R	(+)	R	(-)	S	S	S	S	S	R		ND	-	(-)	(+)	P	(-)	(+)
236	ST10 Cplx		74	11	4	8	8	8	2	292	Human	pathogen	None		Mexico	South America	Jorge Giron	EAEC	O111:H12	diarrhoea																	ND	-			P	(-)	(-)
H232-1	ST10 Cplx	A	10	11	4	1	8	8	2	34	Human	pathogen	None		Peru	South America	Okeke	EAEC		Diarrhoea	R	R	R	R	R	R	(+)	R	(-)	S	S	S	S	S	R		ND	-	(-)	(+)	P	(-)	(+)
60A	ST10 Cplx	A	10	11	4	1	8	8	2	34	Human	pathogen	None		Mexico	South America	Okeke	EAEC		diarrhoea	S	R	S	R	S	S	(-)	S	(-)	S	S	S	S	S	S	S	-	-	(-)	(-)	P	(-)	(-)
G85	ST10 Cplx	A	10	11	4	8	8	13	2	167	Human	pathogen	1995	Ipetu-Modu	Nigeria	Africa	Okeke	EAEC		Diarrhoea	R	R	R	R	R	R	(+)	R	(-)	R	S	S	S	S	R		AmKfTc	-	(-)	(-)	P	(+)	(+)	(-)	2	2	36	F
G36	ST10 Cplx	A	10	11	4	8	8	13	2	167	Human	pathogen	1995	Ipetu-Modu	Nigeria	Africa	Okeke	EAEC		diarrhoea	R	R	R	R	R	R	(-)	R	(-)	S	S	S	S	S	R		-	-	(-)	(+)	P	(-)	(+)	nd	2	5	5	F
C53	ST10 Cplx	A	10	11	4	8	8	13	2	167	Human	Unknown	1995	Ile-Ife	Nigeria	Africa	Okeke	EAEC		None	R	R	R	R	R	R	(-)	S	(-)	S	S	S	S	S	R		-	-	(-)	(+)	P	(-)	(-)	(-)	3	11	3	F
C22	ST10 Cplx	A	10	11	4	8	8	74	2	436	Human	pathogen	1995	Ile-Ife	Nigeria	Africa	Okeke	EAEC		Diarrhoea	S	R	R	R	R	R	(+)		(+)	S	S	S	S	S	S	R	TpSuAmKfTcCmSt	-	(-)	(-)	P	(-)	(-)	(-)	1	1	12	M	blood
C29	ST10 Cplx	A	10	11	4	12	8	8	2	218	Human	pathogen	1995	Ile-Ife	Nigeria	Africa	Okeke	EAEC		Diarrhoea	R	R	R	R	R	R	(-)	R	(-)	S	S	S	S	S	R		TpAmKf	-	(-)	(-)	P	(-)	(-)	(-)	1	1	5	M	mucus
G50	ST10 Cplx	A	10	11	4	12	8	8	2	218	Human	pathogen	1995	Ipetu-Modu	Nigeria	Africa	Okeke	EAEC		Diarrhoea	S	R	S	S	S	R	(-)	S	(-)	S	S	S	S	S	R		-	-	(-)	(+)	P	(-)	(-)	(-)	2	7	8	M
DS 67-R2	ST10 Cplx	A	10	11	4	12	8	8	2	218	Human	pathogen	1995		The Philippines	East Asia	Okeke	EAEC		Diarrhoea	R	R	R	S	S	R	(+)	R	(-)	S	S	S	S	S	S		ND	-	(-)	(+)	Y	(-)	(-)	ND
G126	ST10 Cplx	A	56	11	4	8	8	78	2	475	Human	Unknown	1995	Ipetu-Modu	Nigeria	Africa	Okeke	EAEC		None	R	R	R	R	R	R	(-)	S	(-)	S	S	S	S	S	R		AmTc	-	(-)	(-)	P	(-)	(+)	(-)	4	15	2	M
G155	ST10 Cplx	A	6	11	4	8	8	86	2	510	Human	Unknown	1995	Ipetu-Modu	Nigeria	Africa	Okeke	EAEC		None	R	R	R	R	R	R	(-)	S	(-)	S	S	S	S	S	R		-	+	(-)	(+)	P	(+)	(-)	(-)	4	12	9	F
E12	ST10 Cplx	A	56	11	102	8	8	8	2	488	Human	pathogen	1995	Ile-Ife	Nigeria	Africa	Okeke	EAEC		Diarrhoea	R	R	R	R	R	R	(-)	S	(-)	S	S	S	S	S	R		TpAmTc	-	(-)	(+)	P	(-)	(-)	(-)	1	1	7	F
G113	ST10 Cplx	A	111	11	12	8	8	8	2	556	Human	Unknown	1994	Ipetu-modu	Nigeria	Africa	Okeke	EAEC		None	R	R	R	R	R	R	(-)	R	(-)	R	S	S	S	S	R		TpAmKfSt	+	(-)	(-)	P	(-)	(-)	(+)	4	12	4	F
G170	ST10 Cplx	A	10	11	4	1	8	9	2	227	Human	Unknown	1995	Ipetu-Modu	Nigeria	Africa	Okeke	EAEC		Diarrhoea	R	R	R	R	R	R	(-)	S	(-)	R	S	S	S	S	R		-	-	(-)	(-)	P	(-)	(-)	(-)	4	12	9	M
G143	ST10 Cplx		64	7	4	8	8	8	2	482	Human	Unknown	1995	Ipetu-Modu	Nigeria	Africa	Okeke	EAEC		None	R	R	R	R	R	R	(-)	S	(-)	R	S	S	S	S	R		-	-	(-)	(-)	P	(-)	(-)	(-)	4	16	2	F
ST31 complex: No. Isolates = 16 | No. STs = 5 | Predicted Founder = 31
G22b	ST31 Cplx	D	18	22	20	6	5	5	4	130	Human	pathogen	1995	Ipetu-Modu	Nigeria	Africa	Okeke	EAEC		diarrhoea	R	R	R	R	R	R	(+)	R	(-)	S	S	S	S	S	R		TpSuAmKfTcCmSt	-	(+)	(+)	P	(+)	(-)	(-)	2	7	12	F
G116	ST31 Cplx	D	18	22	20	6	5	5	4	130	Human	Unknown	1995	Ile-Ife	Nigeria	Africa	Okeke	EAEC		None	R	R	R	R	R	R	(+)	R	(-)	S	S	S	S	S	S		TpAmKf	-	(+)	(+)	Y	(+)	(-)	(-)	4	16	3	M
C60	ST31 Cplx	D	18	22	20	6	5	5	4	130	Human	Unknown	1995	Ile-Ife	Nigeria	Africa	Okeke	EAEC		None	S	R	S	R	S	R	(-)	S	(-)	S	S	S	S	S	R		-	-	(+)	(+)	P	(-)	(-)	(-)	3	11	9	F
C20	ST31 Cplx	D	18	22	20	6	5	5	4	130	Human	pathogen	1995	Ile-Ife	Nigeria	Africa	Okeke	EAEC		Diarrhoea	R	R	R	R	R	R	(-)	S	(-)	S	S	S	S	S	R		TpAmKf	-	(+)	(+)	P	(+)	(-)	(-)	1	1	0.75	F
M32-1	ST31 Cplx	D	18	22	17	6	5	5	4	31	Human	pathogen	None		Peru	South America	Okeke	EAEC		diarrhoea	R	R	R	R	R	R	(+)	R	(+)	S	S	S	S	S			ND	-	(+)	(+)	P	(+)	(+)	(+)
H145-1	ST31 Cplx	D	18	22	17	6	5	5	4	31	Human	pathogen	None		Peru	South America	Okeke	EAEC		diarrhoea	R	R	R	R	R	R	(+)	R	(+)	S	S	S	S	S			ND	-	(+)	(+)	P	(+)	(+)	(+)
E54	ST31 Cplx	D	18	22	17	6	5	5	4	31	Human	Unknown	1995	Ile-Ife	Nigeria	Africa	Okeke	EAEC		None	R	R	R	R	R	R	(-)	R	(+)	S	S	S	S	S	R		TpAmKf	-	(+)	(+)	P	(+)	(+)	(+)	3	11	24	M
E56	ST31 Cplx	D	18	22	17	6	5	5	4	31	Human	Unknown	1994	Ile-Ife	Nigeria	Africa	Okeke	EAEC		None	R	R	R	R	R	R	(+)	R	(+)	R	S	S	S	S	R		TpAmKfSt	+	(+)	(+)	P	(+)	(+)	(-)	3	11	2	M
44-1	ST31 Cplx	D	18	22	17	6	5	5	4	31	Human	pathogen	None		Thailand	East Asia	Okeke	EAEC	O36:H18	Diarrhoea	S	S	S	S	S	S	(-)	R	(+)	S	S	S	S	S	S		-	-	(+)	(+)	P	(+)	(+)	(+)
309-1	ST31 Cplx	D	18	22	17	6	5	5	4	31	Human	pathogen	None		Thailand	East Asia	Okeke	EAEC	O130:H27	Diarrhoea	S	R	S	R	R	R	(+)	R	(+)	S	S	S	S	S	S		-	-	(+)	(+)	P	(+)	(+)	(+)
MH46-2	ST31 Cplx	D	18	22	94	6	5	5	4	449	Human	pathogen	None		Peru	South America	Okeke	EAEC		Diarrhoea	R	R	R	R	R	R	(+)	R	(+)	S	S	S	S	S	S		-	-	(+)	(+)	P	(+)	(+)	(+)
G103	ST31 Cplx	D	18	22	94	6	5	5	4	449	Human	Unknown	1995	Ipetu-Modu	Nigeria	Africa	Okeke	EAEC		none	R	R	R	R	R	R	(-)	R	(+)	S	S	S	S	S	R		TpSuAmKfSt	+	(+)	(+)	P	(+)	(+)	(+)	4	13	4	F
E68	ST31 Cplx	D	18	22	94	6	5	5	4	449	Human	Unknown	1995	Ile-Ife	Nigeria	Africa	Okeke	EAEC		None	S	R	S	R	R	R	(-)	S	(+)	S	S	S	S	S	R		-	-	(+)	(+)	P	(+)	(+)	(-)	3	11	1.5	M
G121a	ST31 Cplx	D	18	22	1	6	5	5	4	474	Human	Unknown	1995	Ipetu-Modu	Nigeria	Africa	Okeke	EAEC		None	R	R	R	R	R	R	(+)	R	(+)	R	S	S	S	S	R		-	+	(+)	(+)	P	(-)	(+)	(+)	4	12	2	F
G149	ST31 Cplx	D	18	22	1	6	5	5	4	474	Human	Unknown	1994	Ile-Ife	Nigeria	Africa	Okeke	EAEC		None	R	R	R	R	R	R	(-)	S	(+)	R	S	S	S	S	R		TpAmKfTcSh	+	(+)	(+)	P	(+)	(+)	(+)	4	12	3	M
C16	ST31 Cplx	D	21	22	2	6	5	5	4	512	Human	pathogen	1995	Ile-Ife	Nigeria	Africa	Okeke	EAEC		Diarrhoea	R	R	R	R	R	R	(-)	R	(-)	R	S	S	S	S	R		TpSuAmKfSt	+	(+)	(-)	P	(-)	(+)	(+)	1	1	9	F
ST40 complex: No. Isolates = 3 | No. STs = 3 | Predicted Founder = 40
278-1	ST40 Cplx	B1	6	4	5	26	20	8	14	40	Human	pathogen	None		Thailand	East Asia	Okeke	EAEC	O125ac:H21	Diarrhoea	S	S	S	S	S	S	(-)	S	(-)	S	S	S	S	S	S		-	-	(-)	(+)	P	(-)	(-)	(-)
E63	ST40 Cplx	B1	56	4	5	26	20	8	14	473	Human	Unknown	1995	Ile-Ife	Nigeria	Africa	Okeke	EAEC		none	S	R	S	R	R	R	(-)	R	(-)	S	S	S	S	S	S		-	-	(-)	(+)	P	(-)	(-)	(-)	3	11	2	M
199-1	ST40 Cplx	B1	6	4	5	26	7	8	14	200	Human	pathogen	None		Thailand	East Asia	Okeke	EAEC	OR:H1	diarrhoea	S	R	S	R	R	R	(+)	R	(+)	S	S	S	S	S			-	-	(-)	(-)	P	(-)	(-)	(-)
ST394 complex: No. Isolates = 12 | No. STs = 3 | Predicted Founder = 394
G67b	ST394 Cplx		21	35	61	52	5	5	4	394	Human	pathogen	1995	Ipetu-Modu	Nigeria	Africa	Okeke	EAEC		Diarrhoea	S	R	S	S	R	R	(-)	S	(-)	S	S	S	S	S	R		-	+	(+)	(+)	P	(+)	(-)	(+)	2	2	2	M
G59	ST394 Cplx		21	35	61	52	5	5	4	394	Human	pathogen	1995	Ipetu-Modu	Nigeria	Africa	Okeke	EAEC		Diarrhoea	R	R	R	R	R	R	(+)	R	(-)	S	S	S	S	S	R		-	+	(+)	(+)	P	(+)	(-)	(-)	2	8	24	M
G17a	ST394 Cplx		21	35	61	52	5	5	4	394	Human	pathogen	1995	Ipetu-Modu	Nigeria	Africa	Okeke	EAEC		Diarrhoea	R	R	R	R	R	R	(+)	R	(-)	R	S	S	S	S	R		TpSuAmKfCmSt	+	(+)	(+)	P	(+)	(-)	(+)	2	2	60	F
G108	ST394 Cplx		21	35	61	52	5	5	4	394	Human	Unknown	1995	Ile-Ife	Nigeria	Africa	Okeke	EAEC		None	R	R	R	R	R	R	(+)	R	(+)	S	S	S	S	S	R		-	+	(+)	(+)	P	(+)	(+)	(+)	4	12	3	M
G10	ST394 Cplx		21	35	61	52	5	5	4	394	Human	pathogen	1995	Ipetu-Modu	Nigeria	Africa	Okeke	EAEC		Diarrhoea	R	R	R	R	R	S	(-)	R	(-)	S	S	S	S	S	R		-	+	(+)	(+)	P	(+)	(-)	(+)	2	5	2	M
E64	ST394 Cplx		21	35	61	52	5	5	4	394	Human	Unknown	1995	Ile-Ife	Nigeria	Africa	Okeke	EAEC		None	R	R	R	R	R	R	(+)	R	(+)	S	S	S	S	S	0		-	+	(+)	(+)	P	(+)	(+)	(+)	3	11	1	F
E30	ST394 Cplx		21	35	61	52	5	5	4	394	Human	pathogen	1995	Ile-Ife	Nigeria	Africa	Okeke	EAEC		diarrhoea	R	R	R	R	R	R	(+)	R	(-)	S	S	S	S	S	R		-	+	(+)	(+)	P	(+)	(-)	(+)	1	1	36	F
C14	ST394 Cplx		21	35	61	52	5	5	4	394	Human	pathogen	1995	Ile-Ife	Nigeria	Africa	Okeke	EAEC		Diarrhoea	R	R	R	R	R	R	(-)	R	(-)	S	S	S	S	S	R		TpSuAmKfTcCm	+	(+)	(+)	P	(-)	(-)	(+)	1	1	2	M
C08	ST394 Cplx		21	35	61	52	5	5	4	394	Human	pathogen	1995	Ile-Ife	Nigeria	Africa	Okeke	EAEC	O86:H18	Diarrhoea	R	R	R	R	R	R	(+)	R	(+)	S	S	S	S	S	S		-	-	(+)	(+)	P	(+)	(+)	(-)	1	1	1.5	F
144-1	ST394 Cplx		21	35	61	52	5	5	4	394	Human	pathogen	None		Thailand	Asia	Nataro	EAEC	O77:NM	diarrhoea	S	R	S	R	R	R	(+)	R	(+)			S	S	S			-	-	(+)	(+)	P	(+)	(+)	(+)
E62	ST394 Cplx		21	125	61	52	5	5	4	471	Human	Unknown	1995	Ile-Ife	Nigeria	Africa	Okeke	EAEC		none	S	S	S	R	R	R	(+)	R	(+)	R	S	S	S	S	R		Tc	+	(+)	(+)	P	(+)	(+)	(-)	3	11	1	F
E23	ST394 Cplx		21	35	61	52	5	72	4	432	Human	pathogen	1995	Ile-Ife	Nigeria	Africa	Okeke	EAEC		Diarrhoea	R	R	R	R	R	R	(+)	R	(+)	S	S	S	S	S	R		-	+	(+)	(+)	P	(+)	(+)	(+)	1	1	8	F
ST23 complex: No. Isolates = 4 | No. STs = 4 | Predicted Founder = 23/ 461
G137	ST23 Cplx	B1	56	4	12	1	20	13	7	461	Human	Unknown	1995	Ipetu-Modu	Nigeria	Africa	Okeke	EAEC		none	R	R	R	R	R	R	(-)	S	(-)	R	S	S	S	S	S			-	(-)	(+)	P	(-)	(-)	(-)	4	12	0.33	M
G26a	ST23 Cplx	B1	6	4	12	1	20	13	7	23	Human	pathogen	1995	Ipetu-Modu	Nigeria	Africa	Okeke	EAEC		Diarrhoea	R	R	R	R	R	R	(-)	S	(-)	R	S	S	S	S	R	R		-	(-)	(+)	P	(-)	(-)	(+)	2	7	9	F
C68	ST23 Cplx	B1	56	4	12	1	20	80	7	466	Human	Unknown	1995	Ile-Ife	Nigeria	Africa	Okeke	EAEC		None	R	R	R	R	R	R	(-)	S	(-)	S	S	S	S	S	R			-	(-)	(-)	P	(-)	(-)	(-)	3	11	2	F
G55	ST23 Cplx		6	4	33	1	20	12	7	423	Human	pathogen	1995	Ipetu-Modu	NIgeria	Africa	Okeke	EAEC		diarrhoea	S	S	S	S	R	R	(-)	S	(-)	S	S	S	S	S	S			+	(-)	(-)	P	(-)	(-)	(-)	2	5	24	M
ST467 complex: No. Isolates = 3 | No. STs = 2 | Predicted Founder = 467
C70	ST467 Cplx		64	7	4	8	8	18	6	467	Human	Unknown	1995	Ile-Ife	Nigeria	Africa	Okeke	EAEC		None	S	S	S	S	S	S	(-)	S	(-)	S	S	S	S	S	S			-	(-)	(-)	P	(-)	(-)	(-)	3	11	2	F
D34	ST467 Cplx		10	7	4	8	8	18	6	480	Human	pathogen	1995	Ile-Ife	Nigeria	Africa	Okeke	EAEC		diarrhoea	R	R	R	R	S	R	(-)	S	(-)	R	S	S	S	0	R			+	(-)	(-)	P	(-)	(-)	(-)	1	1	48	M
D32	ST467 Cplx		10	7	4	8	8	18	6	480	Human	Unknown	1995	Ile-Ife	Nigeria	Africa	Okeke	EAEC		Diarrhoea	R	R	R	R	R	R	(-)	S	(-)	R	S	S	S	S	R			+	(-)	(-)	P	(-)	(-)	(-)	1	1	1.5	M	mucus
ST226 complex: No. Isolates = 3 | No. STs = 2 | Predicted Founder = 226
G35	ST226 Cplx	A	10	27	5	8	8	7	2	226	Human	pathogen	1995	Ipetu-Modu	Nigeria	Africa	Okeke	EAEC		Diarrhoea	R	R	R	R	R	R	(-)	R	(-)	S	S	S	S	S	R			+	(-)	(-)	P	(-)	(-)	(-)	2	2	12	M
E53	ST226 Cplx	A	10	27	5	8	8	7	2	226	Human	Unknown	1995	Ile-Ife	Nigeria	Africa	Okeke	EAEC		None	R	R	R	R	R	R	(-)	R	(-)	S	S	S	S	S	R		TpAmTc	-	(-)	(-)	P	(-)	(-)	(+)	3	11	5	M
G159	ST226 Cplx	A	10	127	5	8	8	7	2	477	Human	Unknown	1995	Ipetu-Modu	Nigeria	Africa	Okeke	EAEC		none	R	R	R	R	R	R	(-)	R	(-)	R	S	S	S	S	R		TpSuAmTcSt	+	(-)	(-)	P	(-)	(-)	(+)	4	15	6	M
Group 8: No. Isolates = 2 | No. STs = 2 | Predicted Founder = None
G67	None		57	11	1	109	7	8	2	515	Human	pathogen	1995	Ipetu-Modu	Nigeria	Africa	Okeke	EAEC		diarrhoea	S	R	S	S	R	R	(-)	S	(-)	S	S	S	S	S	R			-	(-)	(-)	P	(+)	(-)	(+)	2	2	2	M
C78a	None		57	11	1	109	7	81	2	468	Human	Unknown	1995	Ile-Ife	Nigeria	Africa	Okeke	EAEC		none	R	R	R	R	R	R	(-)	R	(+)	S	S	S	S	S	0			-	(-)	(-)	P				3	11	3	M
Group 9: No. Isolates = 2 | No. STs = 2 | Predicted Founder = None
C04	None		35	132	2	27	37	5	83	507	Human	pathogen	1995	Ile-Ife	Nigeria	Africa	Okeke	EAEC	O86:H11	Diarrhoea	R	R	R	R	R	R	(+)	R	(-)	S	S	S	S	S	S	R	-	-	(+)	(-)	P	(+)	(-)	(+)	1	1	2	F
G144a	None		35	132	2	27	37	5	4	501	Human	Unknown	1995	Ipetu-Modu	Nigeria	Africa	Okeke	EAEC		None	R	R	R	R	R	R	(-)	R	(-)	S	S	S	S	S	R			+	(+)	(+)	P	(+)	(+)	(+)	4	12	3	F
Group 10: No. Isolates = 2 | No. STs = 2 | Predicted Founder = None
G83	None		20	45	105	105	7	50	80	506	Human	pathogen	1995	Ipetu-Modu	Nigeria	Africa	Okeke	EAEC		Diarrhoea	R	R	R	R	R	R	(-)	R	(+)	R	S	S	S	S	R		TpKf	-	(+)	(-)	P	(+)	(-)	(+)	2	0	9	F
G16	None		20	45	56	105	7	50	80	454	Human	pathogen	1995	Ipetu-Modu	Nigeria	Africa	Okeke	EAEC		Diarrhoea	R	R	R	R	R	R	(-)	R	(-)	R	S	S	S	S	R		TpAmKf	+	(+)	(+)	P	(+)	(+)	(+)	2	4	2	M
Group 11: No. Isolates = 2 | No. STs = 2 | Predicted Founder = None
G01b	None		56	4	15	18	9	8	6	557	Human	pathogen	1995	Ipetu-Modu	Nigeria	Africa	Okeke	EAEC		Diarrhoea	S	R	S	R	R	R	(-)	S	(-)	R	S	S	S	S	R		SuAmTcShSt	-	(-)	(-)	P	(-)	(-)	(+)	2	5	11	F
D08	None		56	4	3	18	9	8	6	464	Human	pathogen	1995	Ile-Ife	Nigeria	Africa	Okeke	EAEC		Diarrhoea	S	R	S	R	R	R	(-)	S	(-)	S	S	S	S	S	R			-	(-)	(-)	P				1	1	60	M
ST38 complex: No. Isolates = 4 | No. STs = 2 | Predicted Founder = 38
G75a	ST38 Cplx	D	4	26	2	25	5	5	19	38	Human	pathogen	1995	Ipetu-Modu	Nigeria	Africa	Okeke	EAEC		Diarrhoea	R	R	R	R	R	R	(-)	S	(-)	S	S	S	S	S	S			-	(+)	(+)	P	(-)	(-)	ND	2	7	12	M
G29	ST38 Cplx	D	4	26	2	25	5	5	19	38	Human	pathogen	1995	Ipetu-Modu	Nigeria	Africa	Okeke	EAEC		diarrhoea	R	R	R	R	R	R	(-)	R	(-)	S	S	S	S	S	R			-	(-)	(-)	P	(-)	(-)	(+)	2	6	16	F
G23	ST38 Cplx	D	4	26	2	25	5	5	19	38	Human	pathogen	1995	Ipetu-Modu	Nigeria	Africa	Okeke	EAEC		Diarrhoea	R	R	R	R	R	R	(-)	R	(-)	S	S	S	S	S	R	R	SuAmKfCmSt	-	(+)	(+)	P	(-)	(+)	(+)	2	7	7	M
G28	ST38 Cplx	D	4	26	2	25	5	40	19	426	Human	pathogen	1995	Ipetu-Modu	Nigeria	Africa	Okeke	EAEC		Diarrhoea	R	R	R	R	R	R	(-)	R	(+)	S	S	S	S	S	R		TpAmKf	-	(+)	(+)	P	(-)	(-)	(-)	2	6	7	M
Group 13: No. Isolates = 3 | No. STs = 2 | Predicted Founder = None
G107	None		56	11	95	104	8	7	2	456	Human	Unknown	1995	Ipetu-Modu	Nigeria	Africa	Okeke	EAEC		none	R	R	R	R	R	R	(-)	R	(-)	S	S	S	S	S	R			-	(-)	(+)	P	(-)	(+)	(+)	4	12	3	M
E59	None		56	11	95	104	8	7	2	456	Human	Unknown	1995	Ile-Ife	Nigeria	Africa	Okeke	EAEC		none	R	R	R	R	R	R	(-)	R	(-)	S	S	S	S	S	R			-	(-)	(+)	P				3	11	0.5	F
G106	None		6	11	95	104	8	7	2	450	Human	Unknown	1995	Ipetu-Modu	Nigeria	Africa	Okeke	EAEC		None	R	R	R	R	R	R	(+)	R	(-)	S	S	S	S	S	R			-	(-)	(+)	P	(-)	(+)	(+)	4	12	3	M
Group 14: No. Isolates = 3 | No. STs = 3 | Predicted Founder = 12
G30a	ST12 Cplx		40	13	9	13	16	75	9	438	Human	pathogen	1995	Ipetu-Modu	Nigeria	Africa	Okeke	EAEC	O4:H40	diarrhoea	R	R	R	R	R	R	(-)	S	(-)	R	S	S	S	S	R			-	(+)	(+)	P	(-)	(-)	ND	2	2	24	M
101-1	ST12 Cplx		40	13	9	13	16	10	9	493	Human	pathogen	1993	Tajimi	Japan	East Asia	Thomas Whittam	EAEC	ONT:H10	diarrhoea	S	S	S	R	R	R	(-)	R	(+)	S	S	S	S	S		R		-	(-)	(-)	Y	(-)	(+)	ND
E74	ST12 Cplx		13	13	9	13	16	82	9	476	Human	Unknown	1995	Ile-Ife	Nigeria	Africa	Okeke	EAEC		none	R	R	R	R	R	R	(-)	S	(-)	R	S	S	S	S	R		TpSuAmKfTcSh	-	(+)	(+)	P	(-)	(-)	ND	3	11	15	F
Group 15: No. Isolates = 2 | No. STs = 2 | Predicted Founder = None
E16	None		52	116	55	101	35	40	78	434	Human	pathogen	1995	Ile-Ife	Nigeria	Africa	Okeke	EAEC		diarrhoea	R	R	R	R	R	R	(-)	S	(-)	R	S	S	S	S	R			-	(+)	(-)	P	(+)	(-)	(+)	1	1	19	M	mucus
E07	None		52	116	55	101	35	40	38	485	Human	pathogen	1995	Ile-Ife	Nigeria	Africa	Okeke	EAEC		Diarrhoea	R	R	R	S	R	R	(-)	S	(-)	S	S	S	S	S	R			-	(+)	(-)	P	(-)	(-)	(+)	1	1	8	M
Group 16: No. Isolates = 4 | No. STs = 2 | Predicted Founder = None
H194-2	None		56	4	12	1	9	2	7	433	Human	pathogen	None		Peru	South America	Okeke	EAEC		Diarrhoea	S	R	S	R	R	R	(+)	R	(+)	S	S	S	S	S	S			+	(-)	(+)	P	(-)	(+)	ND
G131	None		56	4	12	1	9	2	7	433	Human	Unknown	1995	Ipetu-Modu	Nigeria	Africa	Okeke	EAEC		None	S	R	S	S	R	R	(+)	R	(-)	R	S	S	S	S	R			+	(-)	(+)	P	(-)	(+)	(-)	4	16	5	M
G02	None		56	4	12	1	9	2	7	433	Human	pathogen	1995	Ipetu-Modu	Nigeria	Africa	Okeke	EAEC		Diarrhoea	R	R	R	R	R	R	(-)	S	(-)	S	S	S	S	S	R		TpSuAmTc	+	(-)	(+)	P	(-)	(-)	(+)	2	2	8	M
435-1	None		6	4	12	1	9	2	7	295	Human	pathogen	None		Thailand	East Asia	Okeke	EAEC	O33:H16	Diarrhoea	R	R	R	R	R	R	(-)	S	(-)	S	S	S	S	S	R			+	(-)	(+)	P	(-)	(+)	ND
Other complexes and singletons
G30	ST168 Cplx		6	11	4	10	7	84	6	484	Human	pathogen	1995	Ipetu-Modu	Nigeria	Africa	Okeke	EAEC		diarrhoea	R	R	R	R	R	R	(-)	R	(+)	R	S	S	S	S	R			+	(-)	(-)	P	(-)	(-)	(-)	2	2	24	M
G110	ST168 Cplx		6	11	4	10	7	84	6	484	Human	Unknown	1995	Ipetu-Modu	Nigeria	Africa	Okeke	EAEC		none	S	S	S	S	S	S	(-)	S	(-)	S	S	S	S	S	S			-	(-)	(-)	P	(-)	(-)	(-)	4	16	3	M
E33	ST168 Cplx		6	11	4	10	7	84	6	484	Human	pathogen	1995	Ile-Ife	Nigeria	Africa	Okeke	EAEC		diarrhoea	R	R	R	S	S	R	(-)	R	(-)	R	S	S	S	S	R			-	(-)	(-)	P	(-)	(-)	ND	1	1	8	M
G146	None		56	11	4	110	8	83	2	483	Human	Unknown	1995	Ipetu-Modu	Nigeria	Africa	Okeke	EAEC		None	S	R	S	R	S	R	(-)	S	(-)	S	S	S	S	S	R			-	(-)	(+)	P	(-)	(-)	(-)	4	17	2.5	F
D34a	None		56	11	100	1	20	8	2	481	Human	pathogen	1995	Ile-Ife	Nigeria	Africa	Okeke	EAEC		Diarrhoea	R	R	R	S	R	R	(-)	S	(-)	S	S	S	S	S	R		Tc	+	(-)	(+)	P	(-)	(-)	(+)	1	1	48	M
D33b	None		56	11	100	1	20	8	2	481	Human	pathogen	1995	Ile-Ife	Nigeria	Africa	Okeke	EAEC	O111:H-	Diarrhoea	R	R	R	R	S	R	(-)	S	(-)	R	S	S	S	0	R			-	(-)	(+)	P	(-)	(-)	(+)	1	1	12	M
501-1	ST522 Cplx		10	23	109	8	8	88	2	518	Human	pathogen	None		Thailand	East Asia	Okeke	EAEC	OR:H53	Diarrhoea	R	R	R	R	R	R	(-)	R	(-)	S	S	S	S	S	S			-	(-)	(+)	Y	(-)	(-)	ND
G115	None	D	56	133	12	1	9	5	7	513	Human	Unknown	1995	Ipetu-Modu	Nigeria	Africa	Okeke	EAEC		none	R	R	R	S	R	R	(-)	S	(-)	R	S	S	S	S	R			-	(-)	(-)	P				4	14	3	F
G112a	None		108	4	33	114	20	12	7	511	Human	Unknown	1995	Ipetu-Modu	Nigeria	Africa	Okeke	EAEC		none	R	R	R	R	R	R	(-)	S	(-)	R	S	S	S	S	S		TpSuAmKfTcSh	-	(-)	(+)	P	(-)	(-)	(+)	4	17	2	M
G37a	None	AxB1	6	11	5	1	20	8	2	52	Human	pathogen	1995	Ipetu-Modu	Nigeria	Africa	Okeke	EAEC		Diarrhoea	S	R	S	S	S	S	(-)	S	(-)	S	S	S	S	S	S			-	(-)	(-)	P	(-)	(-)	(-)	2		36	F
042	None		18	22	20	23	5	15	4	414	Human	pathogen	None		Peru	South America	Sanger	EAEC	O44:H18	Diarrhoea	R	R	R	S	S	R	(+)	R	(+)	S	S	S	S	S				+	(+)	(-)	P	(+)	(+)	(+)
D29	ST278 Cplx		9	23	99	18	11	8	6	479	Human	pathogen	1995	Ile-Ife	Nigeria	Africa	Okeke	EAEC		Diarrhoea	S	R	S	R	R	R	(-)	S	(-)	S	S	S	S	S	R			-	(-)	(+)	P	(-)	(-)	(-)	1	1	36	M
G12a	ST206 Cplx		56	7	5	1	8	18	2	478	Human	pathogen	1995	Ipetu-Modu	Nigeria	Africa	Okeke	EAEC		Diarrhoea	S	R	S	S	R	R	(-)	S	(-)	S	S	S	S	S	S			-	(-)	(-)	P	(-)	(-)	(-)	2	7	60	M
E66	None		56	4	14	16	24	40	14	470	Human	Unknown	1995	Ile-Ife	Nigeria	Africa	Okeke	EAEC		None	S	R	S	R	R	R	(-)	S	(-)	S	S	S	S	S	S			-	(-)	(-)	P	(-)	(-)	(-)	3	11	3.5	F
G80a	None		6	6	106	16	11	1	7	508	Human	pathogen	1995	Ipetu-Modu	Nigeria	Africa	Okeke	EAEC		diarrhoea	R	R	R	R	R	R	(-)	R	(-)	R	S	S	S	S	R			-	(-)	(-)	P	(-)	(+)	nd	2	2	36	F
G57	ST46 Cplx	A	8	7	1	8	8	8	6	46	Human	pathogen	1995	Ipetu-Modu	Nigeria	Africa	Okeke	EAEC		diarrhoea	S	S	S	S	S	R	(-)	S	(-)	S	S	S	S	S	S			-	(-)	(-)	P	(-)	(-)	(-)	2	6	36	M
G122	ST398 Cplx		64	7	17	1	8	8	6	502	Human	Unknown	1995	Ipetu-Modu	Nigeria	Africa	Okeke	EAEC		None	S	S	S	S	S	S	(-)	S	(-)	S	S	S	S	S	S			-	(-)	(-)	P	(-)	(-)	(-)	4	12	3	M
G112	None		6	11	15	9	63	18	7	500	Human	Unknown	1995	Ile-Ife	Nigeria	Africa	Okeke	EAEC		None	R	R	R	R	R	R	(+)	R	(-)	R	S	S	S	S	R		Su	-	(-)	(+)	P	(-)	(+)	(-)	4	17	2	M
C77	ST469 Cplx		6	65	5	1	9	13	6	469	Human	Unknown	1995	Ile-Ife	Nigeria	Africa	Okeke	EAEC		None	R	R	R	R	R	R	(+)	R	(-)	S	S	S	S	S	R			-	(-)	(-)	P	(-)	(-)	(-)	3	11	3	F
D172	ST155 Cplx		56	4	4	18	24	8	14	465	Human	pathogen	None	Liverpool	United Kingdom	Europe	Jonathan Fletcher	EAEC		Diarrhoea																		-	(-)	(-)	P	(-)	(-)	(-)
D09	ST168 Cplx		56	11	4	10	7	8	2	460	Human	pathogen	1995	Ile-Ife	Nigeria	Africa	Okeke	EAEC		Diarrhoea	R	R	R	R	R	R	(-)	S	(-)	R	S	S	S	S	S		TpAmTc	-	(-)	(+)	P	(-)	(-)	(+)	1	1	60	M
E72	None		62	100	17	31	5	5	4	362	Human	Unknown	1995	Ile-Ife	Nigeria	Africa	Okeke	EAEC		None	S	R	S	R	R	R	(-)	S	(-)	S	S	S	S	S	R			-	(+)	(+)	P	(+)	(+)	(+)	3	11	5	M
E54a	None		62	100	17	31	5	5	4	362	Human	Unknown	1995	Ile-Ife	Nigeria	Africa	Okeke	EAEC		None	R	R	R	R	R	R	(-)	S	(-)	S	S	S	S	S	R		TpSuAmTcSt	-	(+)	(+)	P	(+)	(+)	(+)	3	11	2	M
D165	None		56	4	92	26	7	8	14	558	Human	pathogen	None		United Kingdom	Europe	Jonathan Fletcher	EAEC	O126	Diarrhoea																		-	(-)	(-)	P	(-)	(-)	(-)
C54b	None		46	4	87	29	77	9	22	459	Human	Unknown	1995	Ile-Ife	Nigeria	Africa	Okeke	EAEC		None	R	R	R	R	R	R	(-)	S	(-)	R	S	S	S	S	0		TpAmKf	-	(+)	(+)	P	(+)	(-)	nd	3	11	2	M
C54a	None		46	4	87	29	77	9	22	459	Human	Unknown	1995	Ile-Ife	Nigeria	Africa	Okeke	EAEC		none	R	R	R	R	R	R	(-)	S	(-)	R	S	S	S	S	R		TpAmKf	-	(+)	(+)	P	(+)	(-)	(-)	3	11	2	M
G05b	None		56	6	22	16	11	1	7	455	Human	pathogen	1995	Ipetu-Modu	Nigeria	Africa	Okeke	EAEC		Diarrhoea	R	R	R	R	R	R	(-)	R	(-)	R	S	S	S	S	S		TpAm	-	(-)	(-)	P	(-)	(+)	(-)	2	7	11	M
C66	None		56	6	22	16	11	1	7	455	Human	Unknown	1995	Ile-Ife	Nigeria	Africa	Okeke	EAEC		None	R	R	R	R	R	R	(+)	R	(+)	S	S	S	S	S	R	R	TpSuAmKfTcSt	-	(-)	(+)	P	(-)	(+)	(+)	3	11	4	F
E25	ST86 Cplx		99	6	33	33	24	8	7	453	Human	pathogen	1995	Ile-Ife	Nigeria	Africa	Okeke	EAEC		diarrhoea	R	R	R	R	R	R	(-)	S	(-)	S	S	S	S	S	S		Tp	-	(-)	(-)	P	(-)	(-)	(-)	1	1	2	M	mucus
H223-1	None		56	121	1	1	8	8	20	451	Human	pathogen	None		Peru	South America	Okeke	EAEC		Diarrhoea																		-	(-)	(+)	P	(-)	(-)	(-)
C27	None	A	59	7	4	8	12	8	2	159	Human	pathogen	1995	Ile-Ife	Nigeria	Africa	Okeke	EAEC	ONT:NM	Diarrhoea	R	R	R	R	R	R	(+)	S	(-)	S	S	S	S	S	R		TpSuAmKfTcCmSt	-	(-)	(+)	P	(-)	(+)	(+)	1	1	13	F
G48	ST155 Cplx	B1	6	4	14	16	24	8	14	155	Human	pathogen	1995	Ipetu-Modu	Nigeria	Africa	Okeke	EAEC		Diarrhoea	R	R	R	R	R	R	(-)	S	(-)	R	S	S	S	S	R		TpSuAmTcSh	-	(+)	(-)	P	(-)	(-)	(-)	2	7	8	M
103-1	ST448 Cplx		6	6	5	16	11	8	7	448	Human	pathogen	None		Thailand	East Asia	Okeke	EAEC		diarrhoea	S	S	S	S	S	S	(-)	S	(-)	S	S	S	S	S	S		-	-	(-)	(+)	P	(-)	(-)	(-)
C61	ST446 Cplx		56	19	3	26	11	8	6	444	Human	Unknown	1995	Ile-Ife	Nigeria	Africa	Okeke	EAEC		none	S	R	S	R	S	S	(-)	S	(-)	S	S	S	S	S	S			-	(-)	(-)	P	(-)	(-)	(-)	3	11	2	M
E60	ST349 Cplx		34	36	39	87	67	16	4	349	Human	Unknown	1995	Ile-Ife	Nigeria	Africa	Okeke	EAEC		none	R	R	R	R	R	R	(-)	S	(-)	R	S	S	S	S	R		TpAmTcSh	-	(+)	(-)	P	(-)	(-)	(-)	3	11	3	M
E60b	ST349 Cplx		34	36	39	87	67	16	4	349	Human	Unknown	1995	Ile-Ife	Nigeria	Africa	Okeke	EAEC		none	R	R	R	R	R	R	(-)	S	(-)	R	S	S	S	S	R		TpAmTcSh	-	(+)	(-)	P	(-)	(-)	(-)	3	11	3	M
D31b	None	B2	13	43	9	36	30	44	25	144	Human	pathogen	1995	Ile-Ife	Nigeria	Africa	Okeke	EAEC		diarrhoea	S	R	S	R	S	R	(-)	S	(-)	S	S	S	S	S	S			-	(-)	(-)	P				1	1	12	M
C05a	ST278 Cplx		9	117	64	18	11	8	6	437	Human	pathogen	1995	Ile-Ife	Nigeria	Africa	Okeke	EAEC		Diarrhoea	S	R	S	R	R	R	(-)	S	(-)	S	S	S	S	S	S		-	-	(-)	(+)	P	(-)	(-)	(-)	1	1	60	M	blood and mucus
G01	None		56	4	15	102	9	73	6	435	Human	pathogen	1995	Ipetu-Modu	Nigeria	Africa	Okeke	EAEC		Diarrhoea	S	R	S	R	R	R	(-)	S	(-)	R	S	S	S	S	R		SuAmTcShSt	-	(-)	(-)	P	(-)	(-)	(+)	2	5	11	F
E10	None		56	4	15	102	9	73	6	435	Human	pathogen	1995	Ile-Ife	Nigeria	Africa	Okeke	EAEC		Diarrhoea	S	R	S	R	R	R	(-)	S	(-)	R	S	S	S	S	R		SuAmKfTcSt	-	(-)	(-)	P	(-)	(-)	(+)	1	1	24	F
G150a	None		64	7	12	8	78	18	6	499	Human	Unknown	1995	Ipetu-Modu	Nigeria	Africa	Okeke	EAEC		none	R	R	R	R	R	R	(+)	R	(-)	R	S	S	S	S	R			-	(-)	(+)	Y	(-)	(+)	(+)	4	12	3	F
G125	None		64	7	12	8	78	18	6	499	Human	Unknown	1995	Ile-Ife	Nigeria	Africa	Okeke	EAEC		None	R	R	R	R	R	R	(+)	R	(-)	S	S	S	S	S	R			-	(-)	(+)	Y	(-)	(+)	(-)	4	15	4	F
E04	None		107	4	96	1	24	8	6	497	Human	pathogen	1995	Ile-Ife	Nigeria	Africa	Okeke	EAEC		diarrhoea	R	R	R	R	R	R	(+)	R	(-)	S	S	S	S	S	R		TpSuAmTcCmSt	-	(-)	(-)	P	(-)	(+)	(+)	1	1	11	M
C83	None		56	11	103	113	8	1	2	496	Human	Unknown	1995	Ile-Ife	Nigeria	Africa	Okeke	EAEC		None	R	R	R	R	R	R	(-)	R	(-)	R	S	S	S	S	0			-	(-)	(-)	P	(-)	(+)	nd	3	11	5	M
BM369	None		10	11	4	10	12	8	2	495	Human	pathogen	None		India	India	Jonathan Fletcher	EAEC	O86	diarrhoea															R		Sm	-	(-)	(+)	P	(-)	(-)	(-)
G110b	None		13	39	19	36	30	14	82	491	Human	Unknown	1995	Ipetu-Modu	Nigeria	Africa	Okeke	EAEC		None	S	R	S	S	R	R	(+)	S	(-)	S	S	S	S	S	S			-	(+)	(-)	P	(-)	(-)	(-)	4	16	3	M
C1096	None		56	130	4	10	7	8	6	490	Human	pathogen	1995	NisË‡	Serbia	Europe	Okeke	EAEC	ONT	Diarrhoea	R	R	R	R	R	R	(+)	S	(-)	S	S	S	S	S	S			-	(-)	(-)	P	(-)	(-)	(-)
G04	None		64	114	92	83	24	8	6	425	Human	pathogen	1995	Ipetu-Modu	Nigeria	Africa	Okeke	EAEC		Diarrhoea	S	R	S	R	S	R	(-)	R	(+)	S	S	S	S	S	S			+	(-)	(-)	P	(-)	(+)	(-)	2	5	36	M
G74	None		6	30	32	16	11	8	7	424	Human	pathogen	1995	Ipetu-Modu	Nigeria	Africa	Okeke	EAEC		Diarrhoea	R	R	R	R	R	R	(-)	R	(-)	R	S	S	S	S	R			-	(-)	(-)	P	(-)	(-)	(-)	2	2	36	M
D05	None		56	4	15	112	9	2	7	489	Human	pathogen	1995	Ile-Ife	Nigeria	Africa	Okeke	EAEC		Diarrhoea	R	R	R	R	R	R	(-)	S	(-)	R	S	S	S	S	0			-	(-)	(-)	P	(-)	(-)	nd	1	1	7	M
D23	None		56	4	15	112	9	2	7	489	Human	pathogen	1995	Ile-Ife	Nigeria	Africa	Okeke	EAEC		Diarrhoea	R	R	R	R	R	R	(-)	R	(-)	R	S	S	S	S	R			-	(-)	(-)	P	(-)	(-)	(-)	1	1	0.75	F
G52	None		56	95	3	18	11	8	14	422	Human	pathogen	1995	Ipetu-Modu	Nigeria	Africa	Okeke	EAEC		diarrhoea	R	R	R	R	R	R	(-)	R	(-)	S	S	S	S	S	R			+	(-)	(-)	P	(-)	(-)	(-)	2		10	M
C28	None		104	128	101	39	8	8	2	486	Human	pathogen	1995	Ile-Ife	Nigeria	Africa	Okeke	EAEC		Diarrhoea	R	R	R	R	R	R	(-)	R	(-)	R	S	S	S	S	R			-	(-)	(-)	P	(-)	(-)	(-)	1	1	10	F
[truncated: 21 more columns]
